# Supplementary material for: Targeting efflux pumps prevents the multi-step evolution of high-level resistance to fluoroquinolone in Pseudomonas aeruginosa
Source: Microbiol Spectr. 2025 Feb 21;13(4):e02981-24. doi: 10.1128/spectrum.02981-24 (PMC11960432; doi:10.1128/spectrum.02981-24)
Supplement: Table S1 — Mutations with frequency > 10% detected in the low-dose exposure mode in different treatment cycles. [file spectrum.02981-24-s0002.xlsx]

## Sheet: Table S1
Supplementary Table 1: Mutations with frequency >10% detected in the low-dose exposure mode in different treatment cycles.
Whole genome sequence analysis of populations evolved from low-dose exposure mode. The genes with mutation frequency>10% in at least one sample were listed in this table. The mutation frequencies of different positions in the same gene were sumed.
Gene	Low-dose_Sample1_Cycle1	Low-dose_Sample1_Cycle2	Low-dose_Sample1_Cycle3	Low-dose_Sample2_Cycle1	Low-dose_Sample2_Cycle2	Low-dose_Sample2_Cycle3	Low-dose_Sample3_Cycle1	Low-dose_Sample3_Cycle2	Low-dose_Sample3_Cycle3
PA5555(atpG)	13.77%(M243I)	26.24%(M243I)	34.74%(M243I)		23.13%(M243I)	45.12%(M243I)	37.07%(M243I)	49.21%(M243I)	46.15%(M243I)
PA4973(thiC)			10.20%(L113R)						11.45%(L113R)+2.89%(T98P)=14.34%
PA4600(nfxB)		3.04%(L151P)+3.94%(A30T)+3.86%(T39A)=15.11%	22.50%%(L151P)+7.69%(H87R)+3.77%(A30T)+3.40%(K37T)+2.83%(T39A)=39.19%						4.73%(H87R)+3.20%(A30T)+4.20%(K37T)+2.80%(T39A)=14.93%
PA4526(pilB)	15.45%(V357M)+7.11(E60*)=22.56%	33.62%(V357M)+7.94%(G329D)=41.56%	37.54%(V357M)+7.33%(G329D)+3.36%(G500A)=48.23%	6.52%(V357M)+8.84%(G500A)=15.56%	21.66%(V357M)+17.41%(G329D)+3.86%(E60*)=42.93%	54.38%(V357M)+9.47%(G329D)=63.85%		47.30%(V357M)+18.81%(G329D)=66.11%	55.39%(V357M)+6.53%(G329D)=61.92%
PA3924			8%(L166R)+4.46%(S170R)=12.46%			6.12%(L166R)+7.02%(L165R)=13.14%	10.43s%(L166R)+11.72%(S170R)+5%(L165R)=27.15%		9.09%(L166R)+6.20%(S170R)+4.10%(L166V)+6.25%(L165R)+2.45%(L155R)=28.09%
PA3620(mutS)	14.67%(V689E)	39.21%(V689E)	35.95%(V689E)		22.93%(V689E)	51.90%(V689E)	37.20%(V689E)	49.06%(V689E)	53.52%(V689E)
PA3574(nalD)	3.25%(T11N)+9.27%(V133E)=12.52%	25.96%(V133E)	20.92%(V133E)+1.74%(T11N)=22.66%		22.97%(V133E)+3.32%(L201Q)+3.29%(W177*)=29.58%	1.57%(L91P)+13.23%(V133E)=14.80%			9.62%(V133E)
PA3562(fruI)	11.70%(V326fs)	34%(V326fs)	27.98%(V326fs)		17.37%(V326fs)	49.38%(V326fs)	33.67%(V326fs)	41.32%(V326fs)	45.83%(V326fs)
PA3115(fimV)	16.36%(Q373fs)+3.14%(E525*)=19.5%	27.31%(Q373fs)+2.78%(E525*)=30.09%	16.38%(Q373fs)+2.88%(E525*)=19.26%	6.17%(Q373fs)+3.39%(E525*)+2.53%(I229S)=12.09%	23.12%(Q373fs)+2.76%(E525*)=25.88%	18.72%(Q373fs)	35.25%(Q373fs)+7.21%(E525*)=42.46%	17.09%(Q373fs)
PA2462	10.71%(V4528G)+1.20%(K2229fs)=11.91%	9.09%(V4528G)+12.07%(Q4527P)=21.16%	10.29%(Q4527P)+4.81%(V4528G)=15.1%	2.30%(L4562V)+10.32%(V4528G)=12.62%					16.67%(Q4527P)+6.02%(V4528G)+2.76%(N2185K)+3.04%(K2229fs)=28.49%
PA1874			3.87%(A1296P)+2.89%(T1709S)+2.87%(T878S)+2.73%(I140L)+2.69%(S636T)+2.65%(P1294Q)=17.70%		4.58%(T691S)+3.36%(S1706A)+5.56%(T632_W713del)+1.63%(N1336_G1417del)+1.26%(T521_G602del)+1.19%(TV1135RL)+1.18%(A1637_A1718del)+1.99%(S677_P758del)+1.11%(A690_G771del)=21.85%			4.65%(A1624S)+4.10%(S608T)+3.65%(G964C)+3.65%(G1518D)+3.47%(P1800A)+3.42%(G1518S)+3.18%(F1043Y)+3.05%(F797Y)+3.05%(Q1360E)+2.99%(S1706A)+2.79%(A1718P)=38.00%	6.32%(N325T)+2.91%(E517D)+3.09%(T542S)+5.04%(G964A)+3.01%(P1294Q)=20.37%
PA1532(dnaX)		16.13%(E643A)	8.33%(E643A)+7.50%(Q645P)=15.83%		8.42%(Q645P)+16.90%(E643A)=25.32%	2.33%(K231Q)+14.08%(E643A)=16.41%
PA1060	12.24%(L201R)		17.05%(L201R)		16.67%(L201R)+15.79%(S203R)=34.46%	16.90%(L201R)+4.38%(L213R)=21.28%	10.61%(L201R)+10.17%(S203R)+5.68%(S211R)+4.46%(Q209P)=30.92%	16.95%(L201R)+16.67%(S203R)+4.72%(D205A)=38.34%	2.54%(Y168S)+4.67%(L199R)+11.27%(L201R)+12.82%(S203R)+4.96%(D205A)=36.26%
PA0439		16.13%(H192P)	16.67%(H192P)		15.38%(H192P)		15.32%(H192P)
PA0230(pcaB)			13.95%(A273G)+2.18%(Q92L)=16.13%			2.29%(V93G)+3.21%(H105P)+15.95%(A273G)=21.45%
PA0041	13.76%(N1062S)		37.96%(N1062S)		18.50%(N1062S)	50.72%(N1062S)	38.86%(N1062S)	48.65%(N1062S)	51.15%(N1062S)
PA0004(gyrB)			2.23%(S466F)		10.54%(S466F)	33.05%(S466F)		21.06%(S466F)	25.94%(S466F)
PA3721(nalC)		9.68%(A18fs)+3.35%(T50P)+4.05%(Q131*)=17.08%	4.45%(A18fs)+3.07%(T50P)+1.90%(Q131*)=9.42%		11.58%(A18fs)+10.48%(T50P)+2.72%(Q131*)+5.71%(L140fs)=30.49%	8.06%(A18fs)+4.30%(T50P)=12.36%	36.32%(G46D)	18.18%(A18fs)+7.78%(T50P)+0.83%(T50fs)=26.79%	7.08%(A18fs)+2.07%(T50P)=9.15%
PA2099						10.20%(L38W)+10%(L41W)=20.20%			7.61%(S17R)+15.21%(W26G)+4.04%(G197E)=26.86%
PA2296	24.24%(S361R)+24.24%(S357R)=48.48%	13.64%(S361R)+21.05%(D358A)+17.50%(L354R)+5.71%(Y349S)=57.90%		13.73%(D358A)+12.66%(L354R)=26.39%		20.83%(S361R)+22.22%(D358A)+20.97%(S357R)+14.52%(L354R)=78.54%			23.26%(S361R)+21.95%(D358A)+13.95%(S357R)=59.16%
PA2553				9.62%(V41G)+13.33%(R38G)=22.95%		6.84%(V41G)+9.52%(R38G)=16.36%			10.53%(R38G)
PA3514						14.38%(E135A)	10.85%(E135A)		14.01%(E135A)
PA5030						21.21%(Y281H)			15.35%(Y281H)
PA0196(pntB)	11.32%(F288V)			10.13%(F288V)	10.55%(F288V)	13.33%(F288V)			12.16%(F288V)
PA4763(recN)				10.14%(D48E)		10.34%(D48E)+4%(S52R)=14.34			9.41%(D48E)+4.79%(S52R)+2.87%(L554R)=17.07%
PA0129(gabP)					4.84%(S350R)+3.88%(V347G)+3.90%(T339P)=12.62%		10.66%(S350R)		5.10%(T351P)+5.63%(S350R)=10.73%
PA3168(gyrA)									1.97%(D87N)+2.40%(T83I)=4.37%
PA1792									12.30%(F22C)
PA3214									17.65%(V54L)
PA3329									11.36%(H62P)
PA3499	14.55%(E46A)								20.69%(L51R)
PA4556(piIE)	22.99%(L46fs)	13.5%(L46fs)	10.98%(L46fs)	22.50%(L46fs)	16.03%(L46fs)			12.11%(L46fs)
PA2680			6.31%(Q24P)+4.88%(N10T)=11.19%
PA2302(ambE)		4.59%(N1896H)+4.58%(L479R)+3.52%(L368R)=12.69%	6.25%(L1885R)+4.90%(Q1882P)+3.66%(L377R)=14.81%					40.4%(L1873fs)
PA2330			12.10%(L104R)
PA1232	16.67%(A637G)		12.5%(A637G)
PA4021						6.45%(S508R)+8.57%(L504R)+2.66%(L477R)=17.68%
PA0424(mexR)			5.36%(T130P)		3.14%(L123fs)+3.12%(T130P)+2.49%(L95R)+2.33%(G51R)+1.05%(L102fs)+0.79%(L123fs)=12.92%
PA0427(oprM)			2.38%(F313V)+2.17%(N322H)+2.11%(Q329P)=6.66%
PA3921				10.61%(L730R)		17.86%(E731A)
PA5225						4.66%(H48P)+3.25%(W46G)+2.76%(C36G)=10.67%
PA4226(pchE)				5.26%(L1299R)+6.76%(Q1296P)=12.02%	2.07%(E1353D)+8.62%(Q1296P)+12.5%(L1295R)+8.57%(L1295R)=19.26%	3.62%(Q1301P)+12.50%(Q1296P)+12.5%(L1295R)+2.07%(D6E)=30.69%
PA0351	10.62%(K91T)
PA0717	53.12%(R49C)+35.48%(G26S)+34.86%(G26V)=114.95%						45.11%(R49C)+35.64%(G26S)+34.99%(G26V)=115.74%	47.69%(R49C)+35.67%(G26S)+35.41%(G26V)=118.77%
PA0718	48.64%(V27A)+53.12%(G49D)+47.19%(A17G)=148.95%						52.03%(V27A)+53.04%(G49D)+51.80%(A17G)=156.87%	49.87%(V27A)+50.84%(G49D)+49.61%(A17G)=150.32%
PA0719	50.26%(S111Y)+53.79%(P36L)+50%(P115L)+49.87%(P112S)+51.86%(G100fs)=255.78%						45.57%(S111Y)+47.82%(P36L)+47.46%(P115L)+45.34%(P112S)+43.65%(G100fs)=229.84%	48.12%(S111Y)+47.60%(P36L)+49.54%(P115L)+47.54%(P112S)+45.80%(G100fs)=238.60%
PA0720	52.85%(T139S)+49.64%(M107T)+49.76%(M107I)+51.66%(V119A)=203.91%						48.07%(T139S)+48.79%(M107T)+47.17%(M107I)+49.07%(V119A)=193.10%	46.61%(T139S)+50.31%(M107T)+48.97%(M107I)+50.21%(V119A)=196.10%
PA0721	49.67%(A29T)						49.30%(A29T)	51.16%(A29T)
PA0724	48.29%(S249G)+44.35%(G252D)+51.65%(N187S)+47.40%(D344E)+49.56%(G274del)=241.25%						49.31%(S249G)+47.07%(G252D)+43.73%(N187S)+45.60%(D344E)+43.75%(G274del)=229.46%	50.27%(S249G)+46.95%(G252D)+48.66%(N187S)+45.91%(D344E)+44.76%(G274del)=236.55%
PA0726	51.75%(A254G)+52.14%(V389A)+49.50%(T281A)+52.54%(Q423H)+50.78%(D335E)+50.40%(A400V)+50%(E370D)+49.29%(T378A)+49.65%(P382A)=456.05%						46.98%(A254G)+55.77%(V389A)+45.86%(T281A)+56.35%(Q423H)+49.05%(D335E)+54.50%(A400V)+51.27%(E370D)+51.96%(T378A)+51.48%(P382A)=463.22%	49.03%(A254G)+51.11%(V389A)+49.12%(T281A)+47.33%(Q423H)+48.64%(D335E)+48.13%(A400V)+48.18%(E370D)+49.39%(T378A)+49.65%(P382A)=440.58%
PA0727	42.09%(L266I)+50.25%(L130I)+41.26%(F270Y)+42.09%(L59F)+19.80%(D174fs)+20.07%(R173fs)+15.87%(K170_P171delinsT)+6.79%(K170T)+5.28%(R173P)=243.50%						43.57%(L266I)+45.18%(L130I)+40.88%(F270Y)+45.56%(L59F)+20.90%(D174fs)+21.94%(R173fs)+16.54%(K170_P171delinsT)+6.90%(K170T)+4.79%(R173P)=246.26%	47.33%(L266I)+44.74%(L130I)+44.58%(F270Y)+41.98%(L59F)+24.92%(D174fs)+24.92%(R173fs)+20.67%(K170_P171delinsT)+7.55%(K170T)+5.35%(R173P)=262.04%
PA3125	68.25%(AFD374*)
PA3569(mmsB)	13.66%(NNMLLGILMAG174STTLLGLPRGA)
PA5367(pstA)	36.84%(N142fs)
PA3169		17.43%(I59L)		12.41%(I59L)
PA2865		11.29%(S170R)
PA1174		13.75%(F11fs)
PA4996(rfaE)					17.65%(N170_R253del)
PA4922					58.33%(QYMFFCTFPGHSALMKGTLTLKTer127NTerFFFCTFPGHSALMMGTLTLMC)
PA4225(pchF)					21.12%(A647_R695del)
PA4151(acoB)					3.40%(N32K)+25.35%(F202fs)=28.75%
PA3264					20.22%(V283fs)
PA2424(pvdL)					58.30%(VLV3813GRL)
PA1689					17.07%(NDK289IVT)
PA0411(pilJ)					15.68%(L81fs)+2.82%(EV472DG)=18.49%
PA5029(hutI)				11.36%(K2T)
PA5040(pilO)				10.75%(T605P)
PA5388								13.79%(LK311SM)
PA5344								22.03%(Y166fs)
PA4625								13.33%(A1079_D1159del)
PA4417(murE)								33.54%(V172fs)
PA4059							16.67%(R106fs)	13.20%(R106fs)
PA4023								17.60%(F433fs)
PA3302								26.67%(APEEKLSVELAELPPISIGTer138GGVETLSVELAELPPSSIGGext*?)
PA0176(aer2)								6.17%(D26A)+4.38%(E153D)+3.80%(N604T)=14.35
PA5484							34.23%(H298fs)
PA5473							34.76%(A315_V375del)
PA5450							33.33%(R278W)
PA4347							19.93%(A318fs)
PA4149							35.94%(L289P)
PA4093							33.54%(L53fs)
PA4084							35.98%(L657fs)
PA3643							33.03%(S339L)
PA2941							37.16%(P32S)
PA1779							44.33%(L354fs)
PA1140							38.38%(Y117_G202del)
PA0643							35.71%(F301fs)
PA0629							39.26%(R205G)
PA0539							34.47%(H14R)
