# Supplementary material for: Targeting efflux pumps prevents the multi-step evolution of high-level resistance to fluoroquinolone in Pseudomonas aeruginosa
Source: Microbiol Spectr. 2025 Feb 21;13(4):e02981-24. doi: 10.1128/spectrum.02981-24 (PMC11960432; doi:10.1128/spectrum.02981-24)
Supplement: Table S2 — Mutations with frequency > 10% detected in the high-dose exposure mode in different treatment cycles. [file spectrum.02981-24-s0003.xlsx]

## Sheet: Table S2
Supplementary Table 2: Mutations with frequency >10% detected in the high-dose exposure mode in different treatment cycles.
Whole genome sequence analysis of populations evolved from high-dose exposure mode. The genes with mutation frequency>10% in at least one sample were listed in this table. The mutation frequencies of different positions in the same gene were sumed.
Gene	High-dose_Sample1_Cycle5	High-dose_Sample1_Cycle6	High-dose_Sample1_Cycle7	High-dose_Sample2_Cycle5	High-dose_Sample2_Cycle6	High-dose_Sample2_Cycle7	High-dose_Sample3_Cycle5	High-dose_Sample3_Cycle6	High-dose_Sample3_Cycle7
PA0176(aer2)			13.39%(E153D)	9.40%(E153D)+5.79%(V151G)+3.36%(S662R)=18.55%	12.50%(V33G)	13.73%(D26A)	9.17%(V151G)+3.7%(S662R)=12.87%		11.11%(V33G)+12.5%(D26A) = 23.61%
PA2302(ambE)			12.50%(Q1882P)+10.53%(L1887R)=23.02%	17.65%(Q1882P)+4.35%(V794G)=22%		12%(Q1882P)	25.81%(Q1882P)+7.58%(N1896H)=33.39%		10.34%(L1885R)
PA1532(dnaX)			10.71%(Q645P)+12.82%(E643A)=29.41%	25.64%(E643A)	15.62%(E643A)+8.99%(Q645P)=24.61%	10.11%(Q645P)+19.3%(E643A)=29.41%		16.67%(E643A)+9.64%(Q645P)=26.31%
PA3168(gyrA)	38.24%(Y267H)	13.57%(Y267H)			28.92%(H45Q)+21.52%(D72G)=50.44%	92.17%(D72G)		31.19%(H45Q)	100%(H45Q)
PA4600(nfxB)	100%(L40Q)	100%(L40Q)	100.00%(L40Q)	95%(L88fs)	91.86%(L88fs)	92.31%(L88fs)	90.95%(L88fs)	91.46%(L88fs)	94%(L88fs)
PA0717	43.71%(R49C)+36.59%(G26S)+36.14%(G26V)=116.44%	39.68%(R49C)+32.82%(G26S)+33.08%(G26V)=105.58%	31.86%(G26S)+31.25%(G26V)+41.87%(R49C) = 104.98%	43.97%(R49C)+35.03%(G26S)+34.43%(G26V)=113.43%	46.51%(R49C)+36.97%(G26S)+36.75%(G26V)=120.23%	41.50%(G26S)+42.07%(G26V)+48.70%(R49C) = 132.27%	45.19%(R49C)+36.44%(G26S)+36.24%(G26V)=117.87%	44.64%(R49C)+33.33%(G26S)+32.92%(G26V)=110.89%	37.16%(G26S)+37.5%(G26V)+45.52%(R49C) = 120.18%
PA0718	51.86%(V27A)+50.75%(G49D)+50.32%(A17G)=152.93%	49.55%(V27A)+46.82%(G49D)+45.61%(A17G)=141.98%	46.54%(A17G)+47.51%(V27A)+48.51%(G49D)=142.56%	54.89%(V27A)+53.27%(G49D)+54.80%(A17G)=162.96%	53.90%(V27A)+52.03%(G49D)+51.80%(A17G)=157.73%	53.37%(A17G)+54.84%(V27A)+55.24%(G49D)=163.45%	51.07%(V27A)+50.80%(G49D)+50.60%(A17G)=152.47%	47.16%(V27A)+48.06%(G49D)+46.97%(A17G)=142.19%	49.29%(A17G)+50.25%(G49D)+51.73%(V27A) = 151.27%
PA0719	48.37%(S111Y)+48.28%(P36L)+48.27%(P115L)+47.66%(P112S)+47.25%(G100fs)=239.83%	45.55%(S111Y)+46.63%(P36L)+45.75%(P115L)+45.45%(P112S)+48.52%(G100fs)=231.90%	12.45%(G100fs)+45.06%(G100fs)+43.89%(S111Y)+45.61%(P112S)+47.31%(P115L)+46.09%(P36L) = 240.41%	45.59%(S111Y)+47.37%(P36L)+46.06%(P115L)+46.24%(P112S)+48.70%(G100fs)=233.96%	51.45%(S111Y)+52.10%(P36L)+52.09%(P115L)+52.21%(P112S)+53.47%(G100fs)=261.32%	13.72%(G100fs)+49.61%(G100fs)+49.74%(S111Y)+50.26%(P112S)+52.68%(P115L)+53.14%(P36L) = 269.15%	49.56%(S111Y)+49.20%(P36L)+51.21%(P115L)+49.67%(P112S)+49.89%(G100fs)=249.53%	50.30%(S111Y)+44.69%(P36L)+50.00%(P115L)+50.50%(P112S)+49.61%(G100fs)=245.10%	14.66%(G100fs)+50.12%(S111Y)+50.72%(P112S)+51.14%(P115L)+52.14%(G100fs)+52.5%(P36L) = 271.28%
PA0720	46.13%(T139S)+45.14%(M107T)+44.86%(M107I)+44.34%(V119A)=180.47%	45.76%(T139S)+47.62%(M107T)+46.73%(M107I)+46.93%(V119A)=187.04%	53.13%(V119A)+52.45%(M107I)+54.13%(M107T)+53.10%(T139S) = 212.81%	52.86%(T139S)+55.25%(M107T)+55.60%(M107I)+55.46%(V119A)=219.17%	50.65%(T139S)+45.97%(M107T)+46.37%(M107I)+49.46%(V119A)=192.45%	45.31%(V119A)+46.12%(M107I)+47.16%(M107T)+46.65%(T139S) = 185.24%	52.22%(T139S)+51.47%(M107T)+51.27%(M107I)+50.96%(V119A)=205.92%	50.47%(T139S)+50.44%(M107T)+50.11%(M107I)+47.56%(V119A)=198.58%	47.48%(V119A)+48.43%(M107I)+48.67%(M107T)+48.87%(T139S) = 193.45%
PA0721	48.64%(A29T)	46.30%(A29T)	50.00%(A29T)	53.09%(A29T)	49.92%(A29T)	46.10%(A29T)	50.63%(A29T)	51.21%(A29T)	48.96%(A29T)
PA0724	53.67%(S249G)+51.27%(G252D)+48.61%(N187S)+44.83%(D344E)+44.57%(G274del)=242.94%	55.41%(S249G)+52.22%(G252D)+50.74%(N187S)+47.24%(D344E)+46.69%(G274del)=252.30%	16.86%(G274del)+38.01%(N187S)+44.09%(G274del)+46.18%(D344E)+48.94%(G252D)+49.13%(N187S)+52.58%(S249G)=295.79%	45.58%(S249G)+42.29%(G252D)+47.54%(N187S)+50.27%(D344E)+44.13%(G274del)=229.81%	48.90%(S249G)+47.38%(G252D)+44.01%(N187S)+49.54%(D344E)+46.99%(G274del)=236.82%	25.10%(G274del)+35.62%(N187S)+43.56%(G274del)+47.98%(D344E)+42.09%(G252D)+35.62%(N187S)+45.02%(S249G)=285.26%	51.11%(S249G)+47.85%(G252D)+48.97%(N187S)+52.20%(D344E)+47.70%(G274del)=247.83%	58.61%(S249G)+53.80%(G252D)+55.79%(N187S)+46.12%(D344E)+48.07%(G274del)=262.39%	24.10%(G274del)+34.54%(N187S)+44.3%(G274del)+46.81%(D344E)+48.89%(G252D)+49.28%(N187S)+50.99%(S249G)=299.24%
PA0726	52.44%(A254G)+50.17%(V389A)+49.36%(T281A)+47.35%(Q423H)+47.09%(D335E)+47.06%(A400V)+46.20%(E370D)+45.89%(T378A)+45.05%(P382A)=430.61%	45.19%(A254G)+48.75%(V389A)+51.34%(T281A)+47.77%(Q423H)+49.28%(D335E)+46.93%(A400V)+49.67%(E370D)+50.15%(T378A)+50.30%(P382A)=439.38%	49.33%(Q423H)+52.80%(P382A)+52.15%(A400V)+50.66%(E370D)+53.97%(T378A)+56.62%(V389A)+48.78%(A254G)+51.57%(D335E)+50.71%(T281A)=466.59%	50.33%(A254G)+52.62%(V389A)+48.36%(T281A)+50.56%(Q423H)+50.45%(D335E)+51.63%(A400V)+49.36%(E370D)+50.71%(T378A)+51.12%(P382A)=455.14%	48.03%(A254G)+52.63%(V389A)+50.44%(T281A)+45.99%(Q423H)+52.58%(D335E)+51.04%(A400V)+53.74%(E370D)+52.24%(T378A)+52.01%(P382A)=458.70%	51.25%(Q423H)+50.24%(P382A)+48.13%(A400V)+48.84%(E370D)+49.63%(T378A)+52.45%(V389A)+54.13%(A254G)+48.29%(D335E)+53.71%(T281A)=456.67%	48.93%(A254G)+51.87%(V389A)+51.23%(T281A)+47.74%(Q423H)+50.96%(D335E)+50.11%(A400V)+51.65%(E370D)+53.35%(T378A)+51.44%(P382A)=457.28%	49.22%(A254G)+49.02%(V389A)+51.83%(T281A)+48.37%(Q423H)+49.70%(D335E)+47.23%(A400V)+47.97%(E370D)+47.70%(T378A)+48.42%(P382A)=439.46%	43.6%(Q423H)+49.55%(P382A)+49.55%(A400V)+49.88%(E370D)+50.47%(T378A)+51.59%(V389A)+53.37%(A254G)+53.55%(D335E)+53.93%(T281A)=455.49%
PA0727	46.38%(L266I)+44.48%(L130I)+43.48%(F270Y)+42.05%(L59F)+23.32%(D174fs)+22.91%(R173fs)+17.08%(K170_P171delinsT)+6.55%(K170T)+4.85%(R173P)=251.10%	48.17%(L266I)+42.05%(L130I)+44.59%(F270Y)+41.28%(L59F)+18.75%(D174fs)+18.18%(R173fs)+13.33%(K170_P171delinsT)+10.06%(K170T)+8.25%(R173P)=244.66%	16.86%(K170_P171delinsT)+19.57%(D174fs)+20.07%(R173fs)+39.03%(L59F)+46.96%(L130I)+46.43%(F270Y)+46.99%(L266I)=235.91%	43.16%(L266I)+40.09%(L130I)+42.48%(F270Y)+41.97%(L59F)+17.02%(D174fs)+17.01%(R173fs)+15.61%(K170_P171delinsT)+5.32%(K170T)+4.23%(R173P)=226.89%	49.79%(L266I)+42.41%(L130I)+46.52%(F270Y)+42.26%(L59F)+19.28%(D174fs)+19.39%(R173fs)+17.48%(K170_P171delinsT)+8.06%(K170T)+6.13%(R173P)=251.32%	17.03%(K170_P171delinsT)+19.93%(D174fs)+20.21%(R173fs)+39.45%(L59F)+47.27%(L130I)+43.53%(F270Y)+45.89%(L266I)=233.31%	49.77%(L266I)+44.37%(L130I)+46.89%(F270Y)+45.26%(L59F)+20.35%(D174fs)+20.29%(R173fs)+17.02%(K170_P171delinsT)+6.08%(K170T)+4.69%(R173P)=254.72%	52.29%(L266I)+44.61%(L130I)+50.96%(F270Y)+42.50%(L59F)+24.92%(D174fs)+25.00%(R173fs)+19.50%(K170_P171delinsT)+9.58%(K170T)+7.08%(R173P)=276.43%	13.73%(K170_P171delinsT)+17.97%(D174fs)+18.04%(R173fs)+41.95%(L59F)+42.06%(L130I)+45.21%(F270Y)+45.84%(L266I)=224.80%
PA0840			10.00%(V54G)			10.26%(V54G)		10.78%(V54G)	10.48%(V54G)
PA1060			18.75%(L201R)+18.18%(S203R)	21.62%(L201R)+17.65%(S203R)=39.27%	16.13%(L201R)	23.81%(L201R)+18.18%(S203R)	15.38%(L201R)	23.81%(L201R)	15.09%(L201R)
PA2296	11.29%(S357R)		29.63%(S361R)+30.43%(S357R)+26.09%(D358A)+26.47%(L354R)=112.62%	26.67%(D358A)+25.00%(S361R)=51.67%	39.13%(D358A)+28.12%(S361R)=67.25%	20%(S361R)+23.53%(S357R)+17.95%(D358A)+20%(L354R)=81.48%	34.78%(L354R)+23.81%(S361R)=58.59%	23.08%(L354R)+31.58%(D358A)=54.66%	15.38%(S361R)+21.95%(S357R)+30.23%(D358A)=67.56%
PA2553		12.66%(V41G)				12.50%(V41G)		10.17%(R38G)	10.98%(V41G)
PA2802			20.51%(E103A)+14.58%(H101P)			13.56%(E103A)
PA2865			12.28%(S170R)			14.58%(S170R)
PA4684&PA4685	63.16%(5253681_5254686del)	68.97%(5253681_5254686del)	66.67%(n.5253681_5254686del)	74.36%(5253681_5254686del)	72.73%(5253681_5254686del)	63.41%(n.5253681_5254686del)	73.08%(5253681_5254686del)	73.81%(5253681_5254686del)	69.77%(n.5253681_5254686del)
PA5093			12.77%(L502R)			10.09%(L502R)
PA5484	96.22%(M222fs)	95.16%(M222fs)	97.42%(M222fs)	95.09%(M222fs)	97.57%(M222fs)	95.33%(M222fs)	96.07%(M222fs)	98.44%(M222fs)	98.19%(M222fs)
PA0230(pcaB)			19.61%(A273G)	19.23%(A273G)+5.41%(V93G)=24.64%		19.08%(A273G)	22.35%(A273G)		12.5%(A273G)
PA4226(pchE)			14.63%(Q1296P)+18.92%(L1299R)+20.00%(L1295R)=26.5%			11.11%(E1300A)+13.33%(L1295R)=26.5%	11.36%(L1299R)		12.5%(Q1296P)+14%(L1299R)=26.5%
PA4552(pilW)	99.32%(Q47fs)	98.85%(Q47fs)	100.00%(Q47fs)	99.12%(Q47fs)	98.27%(Q47fs)	98.86%(Q47fs)	98.23%(Q47fs)	98.64%(Q47fs)	100.00%(Q47fs)
PA4763(recN)			10.17%(D48E)	10.16%(D48E)	11.95%(D48E)	10.87%(D48E)	15.25%(D48E)
PA3499					36.36%(L51R)	17.65%(L51R)			15.62%(L51R)
PA4973(thiC)						12.12%(L113R)	11.21%(L113R)
PA0196(pntB)			11.11%(I375S)				10.42%(F288V)
PA3751(purT)			10.53%(I375S)
PA0004(gyrB)	29.28%(P749S)	82.58%(P749S)	97.01%(p.P749S)
PA3792(LeuA)						10.26%(N542T)
PA1003(mvfR)									10.99%(S309R)
PA0351						14.62%(K91T)
PA0439						10.64%(H192Q)	13.95%(H192Q)	30.00%(H192Q)	19.15%(H192P)
PA4745(nusA)									10.26%(E124A)
PA5307			16.92%(V404G)
PA3924			10.81%(L165R)+11.83%(S170R)+17.91%(L166R)=40.55%				16.92%(L166R)	17.11%(L166R)
PA4021			12.90%(E506A)	12.5%(E506A)+2.78%(D97E)=15.28%
PA3424				10.47%(L197R)		10.99%(L197R)		12.99%(L197R)
PA3214								28.79%(V54L)	10.64%(V54G)
PA3255									10.83%(H75P)
PA3514								11.50%(E135A)	10.53%(E135A)
PA4059									12.90%(R106fs)
PA2330			14.29%(L104R)				8.64%(L104R)+6.41%(G106A)=15.05%
PA2462			11.27%(V4528G)+30.43%(Q4527P)=41.70%	10.34%(L197R)	19.44%(Q4527P)			24.32%(Q4527P)+3.03%(N2185K)+2.98%(H5329L)=30.33%
PA1497			15.15%(S221R)
PA2055			10.45%(L430R)
PA2110			11.39%(Q105P)
PA1866						10%(K231T)
PA2099						10.67%(S17R)		10.29%(S17R)
PA4412(murG)	6.59%(D169A)+4.59%(K154T)=11.18%
PA2425		10.22%(L131_L135del)
PA3378		10.75%(K22T)
PA0129(gabP)				15.49%(S350R)+7.59%(T351P)+3.30%(I359L)=26.38%			10.11%(S350R)	9.59%(L348R)+5.56%(V347G)=15.15%
PA1886(polB)				5.75%(V624G)+4.81%(V609G)=10.56%
PA5226				10.39%(A9P)+6.28%(P3R)+2.59%(A9fs)=19.26%
PA5541(pyrQ)				9.82%(S394R)+8.25%(L392R)=18.07%
PA1911(femR)					15.38%(V196G)
PA2532					10%(Q90P)
PA3169					8.05%(R54G)+6.38%(I59L)=14.43%
PA3417					10.71%(C204G)+3.73%(L352R)=14.44%
PA4509					10%(Q296P)
PA1371							5.08%(F102C)+3.46%(R103*)+1.98%(R103I)=10.52%
PA1572							11.69%(L169R)
PA4402								17.07%(E86A)
PA3121								10.42%(V239G)
PA3921					17.86%(E731A)
PA5225					4.66%(H48P)+3.25%(W46G)+2.76%(C36G)=10.67%
