# Supplementary material for: Targeting efflux pumps prevents the multi-step evolution of high-level resistance to fluoroquinolone in Pseudomonas aeruginosa
Source: Microbiol Spectr. 2025 Feb 21;13(4):e02981-24. doi: 10.1128/spectrum.02981-24 (PMC11960432; doi:10.1128/spectrum.02981-24)
Supplement: Table S3 — Mutations with frequency > 10% in the clones with high-level resistance. [file spectrum.02981-24-s0004.xlsx]

## Sheet: Table S3
Supplementary Table 3: Mutations with frequency > 10% in the clones with high-level resistance.
Whole genome sequence analysis of strains with high-level resistance. The genes with mutation frequency>10% in at least one sample were listed in this table. The mutation frequencies of different positions in the same gene were sumed.
Gene	Combined clones	Sequence Type_7	Sequence Type_30
PA0727	27.391	2.404	2.331
PA0724	11.453	2.467	3.041
PA0726	10.963	4.641	4.629
PA0720	8.348	1.857	1.831
PA0719	5.307	2.195	2.733
PA0718	4.368	1.534	1.369
PA0725	1.561	0	0
PA0717	1.151	0.4073	0.378
PA0723 (coaB)	1.033	0	0
PA0721	1	0.447	0.463
PA4552 (pilW）	0.993	0	0.9861
PA3168 (gyrA）	0.938	1	1
PA5484 (kinB)	0.92	0.931	0.9306
PA0424 (mexR）	0.73	1	0
PA4684&PA4685	0.581	0	0
PA1060	0.275	0.248	0.248
PA4600 (nfxB)	0.23	0	0.961
PA2239 (pslI)	0.108	0	0
PA0760	0	0.103	0
PA2296	0	0.154	0
PA2330	0	0.106	0
PA2553	0	0.141	0
PA3499	0	0	0.1228
PA2865	0	0	0.12
PA2296	0	0	0.492
PA4402 (argJ)	0	0	0.13
