# Supplementary material for: Targeting efflux pumps prevents the multi-step evolution of high-level resistance to fluoroquinolone in Pseudomonas aeruginosa
Source: Microbiol Spectr. 2025 Feb 21;13(4):e02981-24. doi: 10.1128/spectrum.02981-24 (PMC11960432; doi:10.1128/spectrum.02981-24)
Supplement: Table S4 — Down-regulated and up-regulated proteins in the resistant population evolved from low-dose exposure mode compared to wild-type P. aeruginosa PAO1 strain. [file spectrum.02981-24-s0005.xlsx]

## Sheet: Table S4
Supplementary Table 4: Down-regulated and up-regulated proteins in the resistant population evolved from low-dose exposure mode compared to wild-type P. aeruginosa PAO1 strain.
120 down-regulated and 231 proteins were up-regulated in resistant populations evolved from low-dose exposure mode compared with wild-type P. aeruginosa strain.
Gene	-Log10 P	Log2 (Fold Change)	change
PA1900;PA4211	6.5	-3	DOWN
PA1902;PA4213	4.6	-4.3	DOWN
PA1903;PA4214	5.3	-4.1	DOWN
PA1904;PA4215	5.7	-4.6	DOWN
PA3145	4.5	-4.8	DOWN
PA0996	3.9	-2.4	DOWN
PA3331	4.1	-1	DOWN
PA1048	3.8	-1.5	DOWN
PA5114	3.8	-1.1	DOWN
PA3553	4.4	-1.7	DOWN
PA1658	5.3	-1.3	DOWN
PA0277	6.1	-1.5	DOWN
PA3333	4.5	-1	DOWN
PA1901;PA4212	2	-2.6	DOWN
PA1069	5.6	-1.1	DOWN
PA2193	2.8	-1.8	DOWN
PA3554	3.8	-1.1	DOWN
PA1905;PA4216	3.6	-3.4	DOWN
PA3676	4.6	-2.5	DOWN
PA1662	5.8	-1.2	DOWN
PA1669	3.1	-2	DOWN
PA3335	3.3	-1.5	DOWN
PA3677	4.9	-3.4	DOWN
PA1544	4.6	-1	DOWN
PA0059	4	-1.1	DOWN
PA1001	5.2	-3	DOWN
PA0998	4.2	-2.4	DOWN
PA1068	4.4	-1.1	DOWN
PA2194	6.1	-1.9	DOWN
PA0997	4.7	-2.2	DOWN
PA3328	4.5	-1.2	DOWN
PA3330	4.3	-1.3	DOWN
PA4209	4.8	-2.5	DOWN
PA4190	4.8	-2.6	DOWN
PA4773	5.5	-1.7	DOWN
PA3552	2.9	-1.1	DOWN
PA3891	3.6	-1.2	DOWN
PA4684	4.5	-1.2	DOWN
PA0046	3.6	-1.4	DOWN
PA0525	3.4	-1.5	DOWN
PA1899;PA4210	3.9	-2.7	DOWN
PA0719	2.9	-5	DOWN
PA1466	3.3	-2	DOWN
PA3329	4.3	-1.2	DOWN
PA3716	5.4	-1.1	DOWN
PA1323	3.6	-1.4	DOWN
PA0724	6.1	-3.1	DOWN
PA3559	3.6	-1.5	DOWN
PA0088	3.7	-1.2	DOWN
PA0999	4.9	-2.2	DOWN
PA1216	3.2	-1.2	DOWN
PA1428	2	-1	DOWN
PA1665	5.8	-2.3	DOWN
PA1000	4.1	-2.2	DOWN
PA4341	1.7	-4.2	DOWN
PA1812	1.3	-1.2	DOWN
PA4739	5.8	-2.5	DOWN
PA3873	2.7	-1.3	DOWN
PA0726	5.9	-3.5	DOWN
PA2069	3.5	-2.9	DOWN
PA0728	3.6	-3.1	DOWN
PA3678	3.6	-1.4	DOWN
PA0727	7.7	-4.6	DOWN
PA2195	5.9	-1.8	DOWN
PA2106	2.6	-2	DOWN
PA0728.1	3.7	-2.5	DOWN
PA3911	5.1	-1.8	DOWN
PA0126	4.5	-1	DOWN
PA4217	5.7	-2.4	DOWN
PA4582	2.8	-1.1	DOWN
PA2747	2.9	-4.3	DOWN
PA0087	2.8	-1.1	DOWN
PA3727	5.5	-1	DOWN
PA1432	2.4	-1.2	DOWN
PA1634	3	-1.1	DOWN
PA0725	2.5	-3.9	DOWN
PA4683	1.3	-1.1	DOWN
PA4738	4.5	-2.8	DOWN
PA2685	1.5	-2.2	DOWN
PA0091	5.2	-1.1	DOWN
PA0720	5.8	-3.3	DOWN
PA3630	1.3	-1.2	DOWN
PA1346	1.3	-1.2	DOWN
PA0667	2.8	-3.3	DOWN
PA0089	3.1	-1.4	DOWN
PA0723	7.5	-3.1	DOWN
PA0576;PA3622	1.4	-2.1	DOWN
PA0097	1.3	-1.5	DOWN
PA4982	1.5	-1.5	DOWN
PA0091;PA0095;PA2685	4.7	-1	DOWN
PA4525	2.2	-1.7	DOWN
PA1666	3.7	-1.7	DOWN
PA3476	4.5	-1.4	DOWN
PA2147	3.3	-1.3	DOWN
PA3488	1.9	-1.5	DOWN
PA0716.2	4.7	-8.2	DOWN
PA0729	5.8	-3.2	DOWN
PA3889	2.4	-1	DOWN
PA1002	2.8	-3.1	DOWN
PA1667	2.3	-1.2	DOWN
PA5481	6.6	-3.1	DOWN
PA4211	4.7	-4.4	DOWN
PA2860	1.7	-1	DOWN
PA3393	4.8	-1.9	DOWN
PA2774	5.6	-1.3	DOWN
PA0184	1.6	-1.3	DOWN
PA0047	4.4	-2	DOWN
PA1126	2.2	-1.2	DOWN
PA1900	2	-1.4	DOWN
PA1252	1.5	-1.2	DOWN
PA1633	3.8	-2.9	DOWN
PA3661	3.5	-2.3	DOWN
PA1910	2.2	-1.7	DOWN
PA5370	3.1	-1.5	DOWN
PA4133	3.2	-1.3	DOWN
PA3485	1.7	-1.4	DOWN
PA4970	2.9	-1	DOWN
PA0717	3.7	-2	DOWN
PA1897	1.3	-1.3	DOWN
PA2171	1.8	-3.5	DOWN
PA3719	2.5	3.5	UP
PA2371	5.3	3.5	UP
PA0425	4.8	1.8	UP
PA0426	4.7	1.8	UP
PA4599	2	5.3	UP
PA4598	1.9	4.4	UP
PA4597	1.9	5.2	UP
PA0427	5.4	1.7	UP
PA2024	2.8	4.2	UP
PA3049	6.8	2.5	UP
PA2939	3.9	2.2	UP
PA0007	3.9	3.5	UP
PA1708	2	2.1	UP
PA2552	4.5	1.1	UP
PA3190	5.5	1.1	UP
PA2231	3.9	1.1	UP
PA2920	3.8	1.3	UP
PA1881	4.1	1.8	UP
PA2717	3.2	1.3	UP
PA3418	3.6	3	UP
PA4112	4.5	1.7	UP
PA0587	3.8	1.5	UP
PA4703	2.3	3.2	UP
PA0588	5.4	1.9	UP
PA2771	1.9	1.7	UP
PA0798	2.9	1.4	UP
PA0459	6.3	1.8	UP
PA2365	4.8	2.8	UP
PA3785	5.4	1.7	UP
PA1927	2.8	1.2	UP
PA3919	3.6	1.4	UP
PA2116	4.1	2.5	UP
PA2555	3.7	1	UP
PA0807	3.7	1.7	UP
PA3790	5.5	1.2	UP
PA3415	5.3	3.2	UP
PA2573	5	2.4	UP
PA2360	2.4	2.5	UP
PA2815	5.1	1	UP
PA3426	4.1	1	UP
PA3740	3.6	1.7	UP
PA2003	3.5	2.4	UP
PA2824	2.6	1.2	UP
PA5213	3.7	2.2	UP
PA0176	4.4	2.1	UP
PA2567	3.2	1	UP
PA3250	5.2	1.8	UP
PA3365	2	2.3	UP
PA4781	3.2	1.6	UP
PA0503	3.2	1.1	UP
PA1174	6.4	2.4	UP
PA4290	4.1	1.8	UP
PA2443	2	1.4	UP
PA2721	5.1	2.3	UP
PA2113	2.1	1.2	UP
PA1888	2.1	1.2	UP
PA0178	4.2	2.1	UP
PA5354	5.6	2.6	UP
PA4874	2.8	1.1	UP
PA4915	1.4	1.7	UP
PA1852	6.4	1.3	UP
PA5271	1.5	1.2	UP
PA1707	3.9	1.7	UP
PA2318	4.7	2	UP
PA2762	1.7	1.2	UP
PA3922	4.2	1.2	UP
PA3628	1.7	1	UP
PA2247	4.1	1	UP
PA3569	4.6	1.8	UP
PA1354	2.4	2.6	UP
PA3924	3.5	1.1	UP
PA0743	4.3	2.6	UP
PA4697	1.5	1	UP
PA1175	3.2	1.8	UP
PA5100	4.9	1.5	UP
PA2363	5.3	2.2	UP
PA0329	4.9	1.3	UP
PA3858	4	1.3	UP
PA2110	5.7	1.7	UP
PA2112	6.3	1.8	UP
PA0180	3.4	1.9	UP
PA3271	4.1	1.7	UP
PA1706	2.6	1.2	UP
PA0134	1.8	1.3	UP
PA0565	2.4	3.1	UP
PA1718	1.6	1.7	UP
PA1702	1.5	1.6	UP
PA0173	4	2	UP
PA2679	4.9	1.8	UP
PA0048	3.7	1.8	UP
PA0211	2.4	1.5	UP
PA5106	3.1	1.1	UP
PA1358	3.8	1.5	UP
PA1470	4.1	1.2	UP
PA1719	3.9	1.8	UP
PA2249	5.9	1.1	UP
PA2242	3.2	1.4	UP
PA0585	3.4	3.8	UP
PA3465	5.7	1.5	UP
PA1746	6.7	1.5	UP
PA3614	3.4	1.1	UP
PA1986	2.3	2.1	UP
PA3842	3.3	1.6	UP
PA1523	3.2	1.4	UP
PA3234	4.9	1.6	UP
PA2553	4.7	1.2	UP
PA3923	1.3	1.4	UP
PA3361	2.1	2.3	UP
PA5355	3.3	1.8	UP
PA2366	4.5	2.5	UP
PA4108	2.7	2.1	UP
PA1997	2.4	1.2	UP
PA4864	2.9	1.4	UP
PA3723	4.5	2.2	UP
PA0122	3.2	1.5	UP
PA3416	2.7	2.8	UP
PA1733	4.9	1.4	UP
PA1694	2.2	1.6	UP
PA4362	3.7	1.5	UP
PA2753	5.4	1	UP
PA3287	3.5	1.1	UP
PA0704	3.4	1.7	UP
PA4587	6.2	1.9	UP
PA1327	4.3	2.2	UP
PA3040	3.2	1.1	UP
PA3233	5.3	1.9	UP
PA2381	3.1	1	UP
PA0502	4.4	1.2	UP
PA3089	3.8	1.6	UP
PA5475	3.8	1.3	UP
PA2659	3.6	1.1	UP
PA1041	4.7	2.2	UP
PA5353	2.8	3.1	UP
PA2572	4.6	1.9	UP
PA3080	3.1	1.2	UP
PA2237	2.2	1.8	UP
PA4073	4.2	2.2	UP
PA3570	5	1.6	UP
PA4497	4.4	1.5	UP
PA0208	4.5	2.4	UP
PA2722	2.2	1.5	UP
PA2544	2.8	1	UP
PA3720	7.3	6.1	UP
PA1989	2.7	1.3	UP
PA3710	5	1.3	UP
PA2565	1.8	1.5	UP
PA1860	4.8	1.5	UP
PA0788	1.9	2.1	UP
PA0434	4	3.3	UP
PA4867	1.8	1.1	UP
PA5186	3	1.1	UP
PA4913	2.5	1.2	UP
PA3251	2.2	1.2	UP
PA2841	4.6	1.3	UP
PA4892	3.1	1.3	UP
PA2111	4.9	1.6	UP
PA4090	2.6	1.2	UP
PA1874	1.6	1.8	UP
PA3930	3.4	3.1	UP
PA1166	5.6	2	UP
PA0212	3	1.3	UP
PA1988	4.3	1.7	UP
PA2446	3.4	1.1	UP
PA5546	4	1.6	UP
PA1817	4.8	1.1	UP
PA4711	1.5	1.2	UP
PA1943	1.6	1.6	UP
PA2787	4	2.9	UP
PA3354	3.7	1.8	UP
PA0505	1.6	1.4	UP
PA0179	5.3	2.2	UP
PA2562	3.2	1.6	UP
PA4651	3.4	1.3	UP
PA3366	4	2.2	UP
PA1716	2.5	1	UP
PA2121	3.2	1.6	UP
PA0424	5.9	3.4	UP
PA1714	2.2	1	UP
PA4607	2.6	2	UP
PA0530	3.1	2.3	UP
PA2699	2.5	1.3	UP
PA1992	2.5	1.7	UP
PA3224	1.8	1.5	UP
PA4100	2.7	2.4	UP
PA0586	2.8	2.7	UP
PA0452	1.4	1.5	UP
PA0484	3	1.5	UP
PA1730	2	1.1	UP
PA4893	1.7	1	UP
PA0714	2.8	1.4	UP
PA1728	4.1	1.6	UP
PA1978	1.4	1	UP
PA1894	2	1.1	UP
PA0174	3.3	2.5	UP
PA1617	1.9	1.4	UP
PA1720	2.5	1.2	UP
PA0713	3	2.6	UP
PA1745	2.8	1.3	UP
PA2564	1.4	1.6	UP
PA3221	2.3	1	UP
PA3688	4.9	2.6	UP
PA0747;PA3570	1.9	2	UP
PA4702	3.3	2.4	UP
PA0435	2.3	2.8	UP
PA1864	2.4	1.4	UP
PA1191	2.8	1.7	UP
PA2072	1.6	1.3	UP
PA2369	2.9	2.3	UP
PA5446	3.4	2.4	UP
PA3844	3.3	1.5	UP
PA0575	1.3	1.3	UP
PA0529	4.7	2.5	UP
PA2534	1.7	1.4	UP
PA0881	1.6	1.1	UP
PA5359	4.4	2.6	UP
PA2883	1.7	1.5	UP
PA1731	3.6	1.4	UP
PA0615	2.4	1.4	UP
PA1366	3	1.8	UP
PA3721	1.4	1.1	UP
PA2368	2.6	3	UP
PA3430	3.1	1.6	UP
PA1868;PA3105	1.4	1.4	UP
PA0995	1.4	1	UP
PA4179	2.3	1.1	UP
PA2610	2.1	1.5	UP
PA4869	2.4	1.8	UP
PA3462	1.8	1.5	UP
PA5096	1.5	2.5	UP
PA2495	2.2	2.3	UP
PA0384	1.7	2	UP
