# Supplementary material for: Targeting efflux pumps prevents the multi-step evolution of high-level resistance to fluoroquinolone in Pseudomonas aeruginosa
Source: Microbiol Spectr. 2025 Feb 21;13(4):e02981-24. doi: 10.1128/spectrum.02981-24 (PMC11960432; doi:10.1128/spectrum.02981-24)
Supplement: Table S5 — Down-regulated and up-regulated proteins in the resistant population evolved from high-dose exposure mode compared to wild-type P. aeruginosa PAO1 strain. [file spectrum.02981-24-s0006.xlsx]

## Sheet: Table S5
Supplementary Table 5: Down-regulated and up-regulated proteins in the resistant population evolved from high-dose exposure mode compared to wild-type P. aeruginosa PAO1 strain.
200 down-regulated and 146 proteins were up-regulated in resistant populations evolved from high-dose exposure mode compared with wild-type P. aeruginosa strain.
Gene	-Log10 P	Log2 (Fold Change)	change
PA1001	7.7	-6.2	DOWN
PA0998	5.6	-8.4	DOWN
PA0997	5.3	-9	DOWN
PA0999	7.1	-7.6	DOWN
PA4211	6.4	-5.8	DOWN
PA2352	2.8	-1.1	DOWN
PA0996	6.4	-5.7	DOWN
PA1656	5.6	-3.6	DOWN
PA0041;PA2462	6.4	-2.1	DOWN
PA3331	3.7	-6.2	DOWN
PA4207	2.2	-1.3	DOWN
PA5136	4.4	-1.6	DOWN
PA1871	1.8	-1.9	DOWN
PA1092	8.2	-5.6	DOWN
PA1094	4.8	-1.1	DOWN
PA3729	5.4	-1	DOWN
PA5114	4.6	-1.3	DOWN
PA3553	3.2	-2	DOWN
PA1658	4.6	-4.3	DOWN
PA0277	6.3	-2.3	DOWN
PA3333	4.4	-4.3	DOWN
PA1927	2.5	-1.8	DOWN
PA3327	8.1	-4	DOWN
PA1901;PA4212	5.8	-6	DOWN
PA2018	2.6	-1.6	DOWN
PA1069	5.6	-1.3	DOWN
PA2193	4.2	-3.6	DOWN
PA3554	3	-1.3	DOWN
PA1905;PA4216	3.2	-3.3	DOWN
PA0144	3.2	-1.3	DOWN
PA1014	3.9	-1	DOWN
PA1791	4.4	-1.5	DOWN
PA3676	5.6	-3.2	DOWN
PA2540	4.4	-1.4	DOWN
PA1662	6.1	-3.6	DOWN
PA1669	5.7	-5	DOWN
PA3335	2.7	-2.5	DOWN
PA5183.1	5	-1.4	DOWN
PA3677	3.1	-3	DOWN
PA3662	3.2	-2.5	DOWN
PA4843	5	-3.4	DOWN
PA2391	2.5	-2.9	DOWN
PA3713	6.1	-1.5	DOWN
PA2592	3.5	-2.4	DOWN
PA2462	5.8	-3	DOWN
PA5220	6.1	-2.6	DOWN
PA0261	3.7	-1	DOWN
PA2587	6.9	-2.2	DOWN
PA0938	7.5	-1.9	DOWN
PA1902;PA4213	3.3	-4.4	DOWN
PA2019	4.7	-1.8	DOWN
PA1068	5.3	-1.3	DOWN
PA2194	6.1	-5.4	DOWN
PA1939	5.3	-1.4	DOWN
PA3147	3.4	-1.2	DOWN
PA3328	7.6	-5.6	DOWN
PA1657	7.1	-3.6	DOWN
PA3330	3.7	-6.1	DOWN
PA4209	4.6	-5.1	DOWN
PA4190	3.8	-3.9	DOWN
PA4773	4	-2	DOWN
PA4778	3.3	-1.1	DOWN
PA4132	3.3	-2.1	DOWN
PA4130	5.2	-3	DOWN
PA2793	3.6	-1.6	DOWN
PA1904;PA4215	5.9	-6.3	DOWN
PA4332	1.9	-2.1	DOWN
PA4131	6.7	-2.6	DOWN
PA0046	4.1	-3.2	DOWN
PA0735	3.8	-1.1	DOWN
PA0525	2.9	-1.4	DOWN
PA3850	2.9	-1.2	DOWN
PA1899;PA4210	2.5	-1.8	DOWN
PA2303	2.9	-1.4	DOWN
PA0719	4.3	-4	DOWN
PA1688	1.6	-1.4	DOWN
PA0041	5	-1.4	DOWN
PA3487	2.4	-1.4	DOWN
PA1903;PA4214	4.4	-5.7	DOWN
PA1466	2.3	-2.4	DOWN
PA1900;PA4211	7.4	-5.5	DOWN
PA3329	1.9	-4.2	DOWN
PA3716	6.7	-1.4	DOWN
PA3535	3.6	-2.2	DOWN
PA1323	2.9	-1.2	DOWN
PA0724	5	-5.5	DOWN
PA3559	4	-1.2	DOWN
PA2702	1.4	-1.1	DOWN
PA1093	4.1	-4.2	DOWN
PA2305	3.3	-1.1	DOWN
PA1214	4	-2.8	DOWN
PA0852	3.9	-2	DOWN
PA1216	2.7	-2.6	DOWN
PA3905	2.2	-1.7	DOWN
PA0263;PA1512;PA5267	3.9	-1.7	DOWN
PA3908	6.9	-2.4	DOWN
PA1665	5.1	-4	DOWN
PA1000	4	-3.6	DOWN
PA2581	3.3	-1.2	DOWN
PA0027	2.1	-1.5	DOWN
PA4129	5.7	-2.6	DOWN
PA2049	1.5	-1.2	DOWN
PA4739	5.7	-3	DOWN
PA2463	4.9	-2.6	DOWN
PA1250	4.1	-1.5	DOWN
PA0122	2.4	-2.7	DOWN
PA0726	5.6	-7.5	DOWN
PA2069	2.8	-3.7	DOWN
PA0728	5.5	-5.3	DOWN
PA3678	3.2	-1.3	DOWN
PA0727	6.8	-6.8	DOWN
PA2195	6.8	-4.2	DOWN
PA2829	2.5	-1.1	DOWN
PA1451	2.2	-2.2	DOWN
PA0728.1	3.9	-2.4	DOWN
PA3911	4.6	-1.4	DOWN
PA3326	7.1	-2.6	DOWN
PA3332	7.9	-4.4	DOWN
PA0126	6.2	-1.6	DOWN
PA4217	6	-3.7	DOWN
PA4582	4	-1.8	DOWN
PA2747	3.4	-3.3	DOWN
PA3727	5	-1.3	DOWN
PA4777	1.4	-1	DOWN
PA5431	1.7	-1.3	DOWN
PA3334	2.4	-2.1	DOWN
PA3720	3.5	-1.9	DOWN
PA0725	6	-4.3	DOWN
PA4888	2.7	-1.9	DOWN
PA4738	4.7	-3.4	DOWN
PA0010	1.4	-1.7	DOWN
PA4490	2.9	-1.2	DOWN
PA0720	6.1	-10.8	DOWN
PA2651	1.3	-1.3	DOWN
PA3630	1.7	-1.3	DOWN
PA2096	1.4	-2	DOWN
PA1637	1.7	-1.5	DOWN
PA0667	1.5	-2	DOWN
PA3097	2.5	-1.3	DOWN
PA0723	6	-8.7	DOWN
PA0045	5.3	-1.5	DOWN
PA3484	2.3	-1.5	DOWN
PA3715	5.1	-1.1	DOWN
PA5048	1.8	-1.6	DOWN
PA1639	3.3	-1.3	DOWN
PA1666	4.1	-4.7	DOWN
PA0924	2	-1.5	DOWN
PA4651	2.1	-1	DOWN
PA3476	6.8	-3.1	DOWN
PA2591	2.2	-2.2	DOWN
PA1913	7.2	-5.2	DOWN
PA3599	1.4	-1.2	DOWN
PA2147	2.2	-1.1	DOWN
PA1396	2.4	-1.6	DOWN
PA5113	5.5	-1.2	DOWN
PA0716.2	5.2	-8	DOWN
PA2792	3.4	-1.2	DOWN
PA0729	3.9	-2.9	DOWN
PA4307	7.8	-3.3	DOWN
PA2450	5.3	-2	DOWN
PA1002	3.1	-3.1	DOWN
PA1667	4	-2.4	DOWN
PA4206	2.8	-1.3	DOWN
PA2570	1.9	-1.2	DOWN
PA4307;PA4310	1.4	-1.3	DOWN
PA1663	2.3	-3.2	DOWN
PA5481	3.9	-3.2	DOWN
PA3520	2.5	-1.3	DOWN
PA1894	2.5	-1.5	DOWN
PA4832	1.7	-1.7	DOWN
PA0364	1.9	-1.1	DOWN
PA5551	1.4	-1.1	DOWN
PA4852	1.6	-1.5	DOWN
PA3393	3.1	-2.2	DOWN
PA2774	4.8	-1.3	DOWN
PA0047	4.2	-3.4	DOWN
PA3145	1.9	-3.8	DOWN
PA0026	1.9	-1.6	DOWN
PA4492	2.5	-1.1	DOWN
PA1126	2.6	-1.8	DOWN
PA1900	3	-3.9	DOWN
PA2560	2.4	-1.2	DOWN
PA1633	3.6	-2.6	DOWN
PA3661	2.7	-2.8	DOWN
PA4488	6.3	-1.6	DOWN
PA4133	5.4	-3.8	DOWN
PA3485	1.9	-1.2	DOWN
PA1510	1.7	-1.7	DOWN
PA3985	1.5	-1.6	DOWN
PA0717	3.1	-1.8	DOWN
PA1247	1.7	-1.7	DOWN
PA1892	2.9	-1.8	DOWN
PA0096	1.9	-1.8	DOWN
PA3730	5.5	-1.3	DOWN
PA0064	4.1	-1	DOWN
PA1897	2.5	-1.3	DOWN
PA2171	1.3	-1.1	DOWN
PA0855	1.4	-1.4	DOWN
PA2428	1.6	-2.4	DOWN
PA2230	1.7	-1.8	DOWN
PA3385	8	3.4	UP
PA4599	8.5	10.1	UP
PA4598	7.1	8.7	UP
PA4600	5.1	3.9	UP
PA4597	5.5	9.1	UP
PA4309	4.5	1.4	UP
PA1079	2.5	1.1	UP
PA2920	3.3	1.5	UP
PA2430	4.1	2.1	UP
PA1881	1.5	1.2	UP
PA3177	5.3	3.3	UP
PA3418	2.2	1.9	UP
PA2009	3	1.1	UP
PA0588	2.9	1.1	UP
PA2561	3.8	1.7	UP
PA0459	2.6	1.2	UP
PA3785	2.5	1.2	UP
PA4596	3.6	3.6	UP
PA5427	4.3	1	UP
PA0537	3.8	1.2	UP
PA3919	4.5	1.5	UP
PA2116	3	2	UP
PA1083	3.5	1.1	UP
PA2555	3.5	1.1	UP
PA1999	3.5	1	UP
PA0807	3.6	1.4	UP
PA3415	3.6	2	UP
PA2573	2.8	1.4	UP
PA2003	2.8	2	UP
PA4595	6.7	1	UP
PA3365	1.3	2	UP
PA1174	2.3	1.2	UP
PA4290	3.1	1.3	UP
PA2443	1.6	1	UP
PA2721	2.9	1.3	UP
PA5354	2.1	1.5	UP
PA1852	4.4	1	UP
PA1086	4.2	1.2	UP
PA2318	4.9	1.6	UP
PA3091	3.4	1.4	UP
PA3569	3.2	1.9	UP
PA1354	1.8	2	UP
PA0743	3.2	1.8	UP
PA1175	1.9	1.1	UP
PA4601	5.8	2.1	UP
PA5100	4.6	1.5	UP
PA3574.1	3.3	1	UP
PA2955	4.8	1.3	UP
PA0329	3.7	1	UP
PA3526	3.6	1.1	UP
PA2110	4.5	1.3	UP
PA2788	4.5	1.9	UP
PA2112	3.9	1.4	UP
PA0180	2.1	1.3	UP
PA0565	1.5	2	UP
PA1702	1.4	1.4	UP
PA1195	1.4	2.6	UP
PA4523	3.4	2.4	UP
PA1081	3	1.2	UP
PA2250	3.3	1	UP
PA0048	2.4	1.2	UP
PA1251	3.2	2.4	UP
PA2890	2.4	1.2	UP
PA0211	2.3	1.8	UP
PA1087	3.7	1.2	UP
PA2249	3.6	1	UP
PA3100	1.6	1.5	UP
PA0585	1.7	2.8	UP
PA1746	4.1	1.2	UP
PA2000	2.5	1	UP
PA3572	1.9	1.8	UP
PA1679	2.3	1.1	UP
PA1986	1.5	1.4	UP
PA1523	2.3	1.1	UP
PA2553	2.8	1.1	UP
PA1608	4.4	1.5	UP
PA2432	4.5	1.8	UP
PA1203	4.9	1.1	UP
PA4108	1.6	1.3	UP
PA1997	2	1	UP
PA3723	2.4	1.3	UP
PA2753	4.8	1.2	UP
PA1089	2.8	1.2	UP
PA4587	3.4	1.3	UP
PA1327	2.3	1.4	UP
PA3040	2.5	1.2	UP
PA1202	6.8	1.8	UP
PA1736	2.4	1.1	UP
PA3233	3.2	1.3	UP
PA5475	4.1	1.6	UP
PA3049	4.1	2.2	UP
PA2799	1.7	2.4	UP
PA5353	1.5	2	UP
PA1473	3.8	1.2	UP
PA4073	4.2	2.1	UP
PA3570	3.8	1.9	UP
PA0208	3.2	2.4	UP
PA1423	1.3	2.2	UP
PA5346	5.3	2	UP
PA0454	1.4	1.1	UP
PA4520	2.9	1.3	UP
PA3710	3.1	1.1	UP
PA0434	1.9	1.9	UP
PA2111	3.8	1	UP
PA5109	1.5	1	UP
PA2024	1.5	2.5	UP
PA3930	1.6	1.2	UP
PA0212	3.8	1.7	UP
PA1817	4	1.2	UP
PA1251;PA4290;PA4844	1.5	2.4	UP
PA4711	1.4	1.2	UP
PA2787	2.6	1.6	UP
PA3354	2.3	1.3	UP
PA2562	2.4	1.6	UP
PA3366	3.3	2.3	UP
PA1360	1.4	1.8	UP
PA5295	1.7	1.4	UP
PA0530	2.1	1.3	UP
PA1474	3.9	1	UP
PA2822	2.1	1.7	UP
PA0849;PA2616	3.3	1.2	UP
PA0586	1.7	1.6	UP
PA0248	1.4	2	UP
PA4893	1.6	1.3	UP
PA2889	2.3	1.1	UP
PA4618	1.5	2.3	UP
PA0713	2	1.8	UP
PA3350	3.9	1.2	UP
PA2718	1.3	1	UP
PA3688	3.5	1.9	UP
PA0747;PA3570	2.3	2.5	UP
PA4702	2.1	1.4	UP
PA0435	1.4	2	UP
PA2870	1.6	1.9	UP
PA5446	3.1	2.5	UP
PA3844	2.2	1.2	UP
PA2120	3.3	2.5	UP
PA0529	2.4	1.4	UP
PA1085	4.1	2.1	UP
PA5359	2.2	1.4	UP
PA3066	1.4	1.4	UP
PA4954	2	1.2	UP
PA1366	1.7	1.1	UP
PA2652;PA4844	3.1	1.3	UP
PA4869	2.9	2.1	UP
PA5096	1.3	2.1	UP
