# Supplementary material for: Targeting efflux pumps prevents the multi-step evolution of high-level resistance to fluoroquinolone in Pseudomonas aeruginosa
Source: Microbiol Spectr. 2025 Feb 21;13(4):e02981-24. doi: 10.1128/spectrum.02981-24 (PMC11960432; doi:10.1128/spectrum.02981-24)
Supplement: Table S6 — Primers used in this study. [file spectrum.02981-24-s0007.xlsx]

## Sheet: Table S6
Supplementary Table 6: Primers used in this study.
Primers used to construct plasmids, which were applied to construct in-frame deletion mutation strains and strains with complementation of gyrA/gyrB were listed in this table.
Primer	Sequence
nfxBko_US	TTTCCACG GTGTGCGTCTAGACGTCGGGGTTGGCGAACT
nfxBko_UA	CGCCTCGGCCAGTTCCTT
nfxBko_DS	AAGGAACTGGCCGAGGCGGTTCATCACCCTGGTCTACGGCATGG
nfxBko_DA	GCTATGACATGATTACGAATTCACTCGCGTGCTGTCGTAGAGTCC
nalDko_US	GCTATGACATGATTACGAATTCAGGCCATAGGCGAGAAACAGG
nalDko_UA	CAGGCTGGTATGGGACACGCCCTT
nalDko_DS	GTGTCCCATACCAGCCTGCCGGATACGGACGCGGAACACCT
nalDko_DA	TTTCCACG GTGTGCGTCTAGAGGCGAAGAATGGAGAACATGGC
mexRko_US	GCTATGACATGATTACGAATTCAGCAGGGCGGTGGACGGCTGG
mexRko_UA	TCGCTGGCAATCGAGCTCGCT
mexRko_DS	GAGCTCGATTGCCAGCGAGACGAGTTGTTTGCCCCGCTC
mexRko_DA	TTTCCACG GTGTGCGTCTAGAGTGATCGTCGCGGGCTA
gyrA_S	TATGACCATGATTACGCCAAGCTTGATGGGCGAACTGGCCAAAGAA
gyrA_A	TGTAAAACGACGGCCAGTGAATTCTTACTCTTCGTTGCCTTCCGCTTC
gyrB_S	TATGACCATGATTACGCCAAGCTTGATGAGCGAGAACAACACGTACGAC
gyrB_A	TGTAAAACGACGGCCAGTGAATTCTCACACGTCCAGGTTCGACACC
gyrB466_US	TATGACCATGATTACGCCAAGCTTGATGAGCGAGAACAACACGTACGACT
gyrB466_UA	GGAAGGAGAGCATCTTGTCGAA
gyrB466_DS	ACAAGATGCTCTCCTTCCAGGAGGTCGGTACGCTGATCAC
gyrB466_DA	TGTAAAACGACGGCCAGTGAATTCTCACACGTCCAGGTTCGACACC
